# Supplementary material for: Bright, noniridescent structural coloration from clay mineral nanosheet suspensions
Source: Sci Adv. 2022 Jan 26;8(4):eabl8147. doi: 10.1126/sciadv.abl8147 (PMC8791460; doi:10.1126/sciadv.abl8147)
Supplement: Supplementary file 2 — Movies S1 to S3 [file sciadv.abl8147_movies_s1_to_s3.zip]

Archive with 3 entries (3 files):
- sciadv.abl8147_movie_s1.mp4
- sciadv.abl8147_movie_s2.mp4
- sciadv.abl8147_movie_s3.mp4
